# Supplementary material for: Comparative analysis of Streptococcus suis genomes identifies novel candidate virulence-associated genes in North American isolates
Source: Vet Res. 2022 Mar 18;53:23. doi: 10.1186/s13567-022-01039-8 (PMC8932342; doi:10.1186/s13567-022-01039-8)
Supplement: Supplementary file 1 — Additional file 1: Genome assembly and annotation statistics of S. suis isolates (n = 208). Genome assembly and annotation statistics, such as predicted genome length, number of contigs, GC %, average genome coverage, and number of protein coding sequences, for each of the 208 S. suis isolates in the training set. [file 13567_2022_1039_MOESM1_ESM.xlsx]

## Sheet: file1_Genome Assembly Stats
Additional file 1: Genome assembly and annotation statistics of S. suis isolates (n=208).
UniqueID	SRR accession	Total length (bp)	No. contigs	GC (%)	Avg. genome coverage	No. protein coding sequences	rRNA	tRNA	Completeness*	Contamination*	N50	L50
2015UMN3713.8	SRR9123061	2133653	87	41.13	172	2064	3	42	98.5645	0.212955	47393	15
2015UMN3791.4	SRR9123062	2169901	61	41.02	171	2093	3	38	98.6111	0.55457	76636	8
2014UMN2806.2	SRR9123063	2224364	90	40.95	163	2151	3	47	98.6111	0.771961	51645	12
2014UMN3951.1	SRR9123064	2241982	85	41.17	172	2100	3	41	96.7478	0.78852	59849	11
2014UMN4255.1	SRR9123065	2416440	223	41.32	177	2399	4	48	95.8964	4.35941	22465	32
2015UMN43.3	SRR9123066	2092370	60	41.15	196	2000	2	23	98.2118	0.39929	80070	10
2016UMN917.8	SRR9123067	2101247	56	41.14	214	2005	3	36	98.3006	0.39929	80351	10
2015UMN3425.7	SRR9123068	2170891	56	41.01	179	2094	3	48	98.6111	0.55457	81926	8
2016UMN1470.8	SRR9123069	2184186	62	41.07	203	2151	3	41	99.3099	0.118308	69317	11
2016UMN1440.1	SRR9123070	2199101	145	40.97	211	2157	3	43	99.1546	0.47693	26227	29
2015UMN3851.7	SRR9123071	2028878	42	41.17	224	1928	3	41	99.8423	0.0887311	92659	7
2015UMN4009.2	SRR9123072	2019660	96	41.25	209	1914	3	41	99.8423	0.0887311	44021	16
2015UMN3832.5	SRR9123073	2170615	56	41.01	198	2098	3	43	98.6111	0.55457	81900	8
2015UMN3849.1	SRR9123074	2137131	72	41.1	220	2073	3	42	98.5645	0.212955	63045	12
2016UMN102.5	SRR9123075	2096333	59	41.15	208	2004	3	23	98.3006	0.39929	77848	10
2016UMN125.4	SRR9123076	2028881	47	41.42	223	1865	6	43	94.6515	0.983303	122409	6
2017UMN1562.91	SRR9123077	2211674	88	41.18	230	2050	3	43	96.6184	0.994685	75915	10
2017KSU2054.24	SRR9123078	2112418	110	41.22	239	2025	2	35	98.6111	0.244011	39848	14
2017UMN1574.421	SRR9123079	2040766	102	41.32	266	1955	3	48	98.6111	0.0887311	43796	14
2017UMN1562.912	SRR9123080	2407512	146	41.29	191	2346	3	48	97.2385	2.3784	31473	23
2017UMN1464.2	SRR9123081	2139699	93	41.16	266	2113	3	42	99.1028	0.0887311	38178	17
2017UMN1464.4	SRR9123082	2147652	87	41.14	296	2125	3	42	99.3099	0.0887311	40175	16
2017UMN1562.94	SRR9123083	2398107	186	41.44	223	2337	3	42	97.6858	1.94407	28382	28
2017UMN1562.93	SRR9123084	2002592	112	41.55	222	1905	3	41	97.343	1.15448	38729	18
2017UMN1562.911	SRR9123085	2149228	62	41.16	247	1979	3	40	97.1705	1.14996	113271	6
2017UMN1562.95	SRR9123086	2405645	166	41.43	165	2346	3	43	97.6858	1.94407	32764	25
2014UMN3704.91B	SRR9123087	2102433	57	41.16	198	2006	3	44	98.6111	0.39929	75592	10
2014UMN3704.91A	SRR9123088	2099068	65	41.18	187	2002	3	44	98.6111	0.39929	57370	11
2014UMN3631.1	SRR9123089	2203530	52	41.07	217	2145	4	42	97.99	0.39929	91778	9
2014UMN3368.9	SRR9123090	2082904	71	41.15	221	1981	3	36	98.3006	0.39929	61658	12
2015UMN63	SRR9123091	2024303	82	41.52	202	1985	3	41	99.8533	0.101407	73390	10
2014UMN4309.1	SRR9123092	2138539	71	41.12	189	2105	3	41	99.3099	0.0887311	63042	13
2014UMN3038.4	SRR9123093	2305564	55	40.94	194	2311	3	39	99.7956	1.00629	103353	9
2014UMN1785.4	SRR9123094	2175372	72	41.05	168	2154	3	41	99.3099	0.118308	66862	12
2014UMN3602.9	SRR9123095	2063805	106	41.18	214	2030	3	41	99.3099	0.0887311	33234	18
2014UMN3212	SRR9123096	2122961	55	41.09	208	2069	3	42	99.3099	0.166371	67579	10
2015UMN56.5	SRR9123097	2136532	71	41.06	220	2083	3	42	98.6888	0.118308	61304	13
2015UMN1614.1	SRR9123098	2163030	84	41.07	170	2107	3	42	99.3099	0.0887311	66109	12
2016UMN209.8	SRR9123099	2144840	81	41.09	223	2085	3	41	98.5645	0.212955	55302	15
2016UMN146.4	SRR9123100	2119510	75	41.12	227	2075	3	42	99.3099	0.39929	72976	11
2016UMN362.1	SRR9123101	2184262	71	41.03	201	2149	3	23	98.6111	0.32165	68198	10
2016UMN274.7	SRR9123102	2134295	78	41.14	206	2104	3	42	99.3099	0.0887311	43906	16
2016UMN578.4	SRR9123103	2241933	69	40.89	260	2181	3	43	98.5852	0.523514	96464	9
2016UMN462.4	SRR9123104	1963774	83	41.44	246	1935	3	41	99.7025	0.0887311	51235	13
2016UMN835.2	SRR9123105	2127607	65	40.93	258	2023	3	37	98.6111	0.523514	91279	9
2016UMN668.5	SRR9123106	2023234	31	41.22	194	1926	3	41	99.8423	0.0887311	129396	5
2016UMN924.3	SRR9123107	2234671	84	40.95	206	2157	3	41	98.6111	0.55457	64035	11
2016UMN884.2	SRR9123108	2133522	78	41.14	216	2057	3	29	97.99	0.244011	52237	12
2014KSU2091.1	SRR9123109	2161751	61	41.34	287	2023	3	38	94.0478	0.724795	67967	10
2014KSU939.9	SRR9123110	2017386	36	41.25	265	1926	3	41	99.8423	0.0887311	118548	5
2017KSU2087.212T	SRR9123111	2391036	156	41.3	183	2318	3	40	97.4455	2.56818	29307	25
2017KSU2054.29R	SRR9123112	2373909	145	41.24	223	2259	3	42	98.2539	3.16141	33917	24
2017KSU2087.221AT	SRR9123113	2198471	44	41.11	241	2205	4	40	99.84	1.31685	138187	6
2017KSU2087.212V	SRR9123114	2393612	154	41.3	216	2319	3	39	97.4455	2.56818	32397	22
2017KSU1243.9	SRR9123115	2114006	56	41.13	247	2059	3	42	99.3099	0.0887311	80835	9
2017KSU220.2	SRR9123116	2073537	49	41.34	268	1976	3	41	99.8423	0.101407	88722	8
2014KSU27.8	SRR9123117	2128200	75	41.32	220	2029	3	38	96.1008	1.00947	56403	11
2017KSU1528.8	SRR9123118	2136328	86	41.19	255	2089	3	43	98.6888	0.39929	69605	9
2014UMN3794.6	SRR9123119	2109567	76	41.14	168	2014	3	30	98.3006	0.39929	64050	12
2014UMN3978.4	SRR9123120	2120359	66	41.09	226	2073	3	42	99.3099	0.118308	66661	11
2015UMN647.4	SRR9123121	2245951	89	40.99	166	2229	3	40	99.5859	1.62741	50494	10
2015UMN1735.7	SRR9123122	2401604	90	41.05	192	2321	5	34	98.7553	2.58423	54798	16
2015UMN344.2	SRR9123123	2450758	174	41.23	109	2395	3	42	97.0573	2.15582	25954	32
2015UMN638.1	SRR9123124	2105077	64	41.14	177	2054	3	41	99.3099	0.0887311	65873	12
2015UMN64.3	SRR9123125	2411509	158	41.17	160	2335	3	43	96.6823	2.06462	26490	27
2015UMN277.7	SRR9123126	2110326	59	41.06	210	2009	2	23	99.2322	0.55457	100845	6
2015UMN1499.5	SRR9123127	2141587	77	41.15	181	2117	3	42	99.3099	0.0887311	51723	14
2014UMN4352.4	SRR9123128	1968827	128	41.48	170	1942	3	30	99.7025	0.0887311	30124	21
2014UMN3634.9	SRR9123129	2141343	79	41.15	163	2115	3	42	99.3099	0.0887311	62432	14
2014UMN3624.71	SRR9123130	2084029	58	41.26	203	2022	3	38	98.6111	0.0887311	72808	11
2014UMN1700.2	SRR9123131	2226070	84	41.02	164	2216	2	44	99.3099	0.306122	63051	13
2014UMN1245	SRR9123132	2183940	102	41.18	164	2124	3	39	98.6111	0.359608	58697	12
2016UMN2885.2	SRR9123133	2161901	70	41.04	239	2128	3	42	98.0676	0.306122	72885	10
2016UMN2940.9	SRR9123134	2097059	64	41.15	171	2003	3	23	98.3006	0.39929	82390	10
2016UMN2677.3	SRR9123135	2112850	52	41.1	233	2070	3	42	99.2211	0.0887311	80590	9
2016UMN2813.1	SRR9123136	2042805	58	41.25	270	1953	3	23	98.6111	0.0887311	77041	9
2016UMN2628.1	SRR9123137	2052010	57	41.26	139	1987	2	33	99.8423	0.0887311	95544	8
2016UMN2642.9	SRR9123138	2166581	66	41.03	243	2134	3	42	99.3099	0.368234	75341	10
2017UMN631.2	SRR9123139	2040444	82	41.26	216	1949	3	23	98.6111	0.0887311	52970	13
2016UMN2627.9	SRR9123140	2052611	57	41.26	257	1986	2	33	99.8423	0.0887311	76697	9
2017UMN540.4	SRR9123141	2092379	68	41.16	257	1994	4	42	98.3006	0.709849	61345	13
2017UMN564.5	SRR9123142	2140566	78	41.17	292	2110	3	42	99.3099	0.0887311	60562	14
2016UMN1917.1	SRR9123143	2043833	96	41.36	210	2014	3	41	99.8533	0.0887311	45090	13
2016UMN1250.1	SRR9123144	2113187	117	40.98	188	1999	3	22	98.6111	0.571292	52820	12
2015UMN4053.5	SRR9123145	2161052	56	41.03	198	2102	3	33	98.6888	0.244011	85422	9
2015UMN4083.1	SRR9123146	2150305	63	41.12	208	2128	3	42	99.3099	0.0887311	67567	12
2015UMN4145.9	SRR9123147	2088616	59	41.16	226	1992	3	23	98.3006	0.39929	80351	10
2016UMN574.9	SRR9123148	2217752	70	40.88	203	2162	3	40	98.6111	0.523514	75366	11
2015UMN3479.3	SRR9123149	2056255	40	41.23	212	1994	2	39	99.8423	0.0887311	95594	6
2015UMN3767.2	SRR9123150	2134669	65	41.13	215	2107	3	42	99.3099	0.0887311	67617	11
2015UMN3812.4	SRR9123151	2120916	39	41.01	170	2077	3	41	99.2655	0.956818	77385	7
2015UMN3886.2	SRR9123152	2106236	60	41.14	184	2057	3	42	99.3099	0.0887311	80555	9
2016UMN3248.4	SRR9123153	2070581	77	41.21	249	1975	3	23	98.3006	0.39929	53864	14
2017UMN1574.428	SRR9123154	2412133	125	41.3	221	2346	3	43	97.4455	2.42618	41599	18
2016UMN3117.3	SRR9123155	2119061	26	41.19	260	1984	6	41	95.3133	1.27172	260919	3
2016UMN3106.8	SRR9123156	2244112	69	40.97	245	2221	3	41	99.8965	1.83445	61894	11
2016UMN3242.3	SRR9123157	2169958	62	41.01	187	2096	3	40	98.6111	0.55457	80192	9
2016UMN3120.1	SRR9123158	2060835	39	41.19	256	1995	3	41	99.7387	0.0887311	119634	6
2016UMN2965.6	SRR9123159	2052180	45	41.25	277	1986	2	33	99.8423	0.0887311	103976	7
2016UMN2948.1	SRR9123160	2155401	70	41.05	232	2126	3	41	99.3099	0.306122	71723	11
2016UMN3047	SRR9123161	2079770	57	41.19	236	2032	3	42	99.3099	0.0887311	66773	12
2016UMN3027.6	SRR9123162	2109665	68	41.15	288	2064	3	42	99.3099	0.0887311	67542	12
2014UMN3720.5	SRR9123163	2106351	59	41.1	195	2056	3	42	99.3099	0.166371	66628	11
2014UMN3930.3	SRR9123164	2125476	64	41.15	65	2061	3	44	98.6888	0.0887311	101438	8
2015UMN147.1	SRR9123165	2129931	83	41.17	180	2053	3	31	97.99	0.244011	44719	15
2015UMN865.5	SRR9123166	2141926	59	41.11	184	2113	3	41	99.3099	0.166371	73707	11
2015UMN682.6	SRR9123167	2161819	97	41.08	230	2103	3	42	99.3099	0.0887311	41471	14
2014UMN1803	SRR9123168	2137122	116	41.2	163	2105	3	42	99.3099	0.0887311	29774	21
2014UMN2149	SRR9123169	2101431	39	41.26	180	2054	3	43	99.2337	0.24944	119532	7
2014UMN3295.5	SRR9123170	2072110	75	41.2	203	2029	3	42	99.3099	0.118308	63137	12
2016UMN763.3	SRR9123171	2228371	113	40.89	175	2153	2	40	98.6111	1.08252	76292	10
2016UMN858.4	SRR9123172	2056642	39	41.23	150	1997	2	33	99.8423	0.0887311	103996	6
2016UMN2500.62B	SRR9123173	2074220	123	41.17	236	1992	2	42	99.2507	0.0887311	33187	23
2017UMN355.91	SRR9123174	2110762	81	41.14	283	1997	2	30	97.99	0.39929	57687	13
2016UMN1245.7	SRR9123175	2150269	73	41.12	206	2125	3	41	99.3099	0.0887311	63189	13
2016UMN1367.1	SRR9123176	2047385	66	41.26	220	1961	3	41	98.6111	0.0887311	74102	11
2016UMN1452.1	SRR9123177	2071333	34	41.37	187	1924	3	41	96.1008	1.78238	142166	6
2015UMN3869.3	SRR9123178	2239872	80	40.93	230	2165	3	40	98.6111	0.865129	76261	10
2016UMN2465.63A	SRR9123179	2301650	49	40.84	191	2308	3	39	99.7956	1.47213	123888	8
2016UMN2465.63B	SRR9123180	2053443	56	41.07	240	2010	3	42	98.9428	0.258799	63088	10
2016UMN2500.63	SRR9123181	2076066	43	41.05	192	1978	3	41	99.8423	1.09805	129611	6
2016UMN2500.62A	SRR9123182	2073378	120	41.17	217	1990	2	42	99.2507	0.0887311	33858	23
2015UMN2869.3	SRR9123183	2171471	57	41.02	179	2096	3	42	98.6111	0.55457	66771	9
2015UMN2795.3	SRR9123184	2124792	70	41.03	170	2009	3	41	98.6111	0.0887311	64658	10
2015UMN1613.2	SRR9123185	2152201	72	41.14	141	2131	3	41	99.3099	0.0887311	61852	13
2015UMN1502.7	SRR9123186	2120054	73	41.12	149	2082	3	42	99.2211	0.0887311	63251	12
2015UMN1933.2	SRR9123187	2141803	71	41.15	143	2114	3	42	99.3099	0.0887311	50682	14
2015UMN1635.9	SRR9123188	2163934	59	41.22	158	2142	3	45	98.6111	0.0887311	75521	10
2015UMN2430.5	SRR9123189	1952168	55	41.35	156	1854	3	41	99.8423	0.0887311	73970	9
2015UMN2400.6	SRR9123190	1972371	31	41.4	197	1897	3	41	99.2211	0.0887311	120217	5
2015UMN2626.7	SRR9123191	2183732	55	41.01	163	2115	3	39	98.6888	0.865129	74913	11
2015UMN2473.3	SRR9123192	2079133	91	41.16	163	1980	3	23	98.3006	0.709849	50741	14
2014UMN3749.9	SRR9123193	2109815	75	41.12	145	2014	2	30	98.3006	0.39929	75384	10
2014UMN3627	SRR9123194	2142769	73	41.14	181	2113	4	41	99.3099	0.0887311	63120	13
2014UMN3243.9	SRR9123195	2145257	125	41.34	104	2071	3	30	95.7964	3.75153	30843	20
2014UMN2470.9	SRR9123196	2312752	123	41.44	177	2186	3	41	97.1325	1.59755	38099	21
2015UMN1919.5	SRR9123197	2229125	99	40.96	175	2169	3	26	97.99	0.623583	66126	10
2015UMN745.2	SRR9123198	2328621	135	41.51	147	2215	2	47	97.6513	1.94407	38112	22
2015UMN370.7	SRR9123199	2164307	79	41.07	208	2108	3	42	99.3099	0.0887311	66628	11
2015UMN370.6	SRR9123200	2397694	94	41.56	170	2272	2	43	95.5853	2.26332	54304	14
2015UMN367.3	SRR9123201	2138103	74	41.11	215	2083	3	41	99.2621	0.118308	55200	13
2015UMN302.5	SRR9123202	2111029	66	41.16	208	2084	3	41	99.2655	0.306122	71722	10
2017UMN236.4	SRR9123203	2260763	67	41.01	228	2260	3	39	98.9648	1.31685	104107	7
2017UMN74.9	SRR9123204	2140173	77	41.17	249	2112	3	42	99.3099	0.0887311	60562	14
2016UMN1524.94	SRR9123205	2349829	157	41.47	246	2248	3	43	97.6513	2.01308	27788	25
2016UMN1524.93	SRR9123206	2005990	53	41.37	318	1943	3	43	99.1546	0.517598	71696	8
2017UMN1435.22	SRR9123207	2107190	29	41.47	277	1971	3	42	95.4796	0.977432	205235	4
2017UMN1435.21	SRR9123208	2146410	102	41.2	224	2077	3	41	97.8606	2.18028	49940	15
2017UMN937.8	SRR9123209	2149814	73	41.14	302	2003	3	40	95.4106	0.643698	58327	11
2017UMN355.92	SRR9123210	2076642	15	41.3	272	1946	3	42	95.2568	2.04812	327963	3
2016KSU16.8	SRR9123211	2154414	81	41.13	283	2106	3	43	99.3099	0.0887311	57371	13
2015KSU2327.2	SRR9123212	2163061	57	41.35	270	2030	4	44	94.8142	1.54925	74081	9
2016KSU697.6	SRR9123213	2095507	80	41.17	197	2045	3	36	99.3099	0.0887311	54734	12
2016KSU47.5	SRR9123214	2208929	51	40.91	261	2172	4	36	99.5859	1.44227	152118	6
2017UMN1562.92B	SRR9123215	2398283	178	41.45	161	2336	3	41	97.6858	1.94407	28907	27
2017UMN1562.92A	SRR9123216	2402465	180	41.44	200	2343	3	42	97.6858	1.94407	29154	27
2017UMN524.8	SRR9123217	2117117	65	41.14	248	2076	4	42	99.3099	0.0887311	62416	11
2017UMN416.5	SRR9123218	2137640	86	41.17	266	2110	3	42	98.6888	0.0887311	51032	13
2015UMN1018.1	SRR9123219	2210117	71	41.04	164	2171	3	43	99.3099	0.0887311	55281	12
2015UMN1502.6	SRR9123220	2122679	62	41.09	143	2088	3	42	99.2211	0.0887311	67679	13
2015UMN592.5	SRR9123221	2146547	59	41.1	197	2118	4	41	99.3099	0.166371	80407	9
2015UMN637.3	SRR9123222	2152044	79	41.12	199	2106	3	42	99.3099	0.0887311	50650	14
2015UMN122.1	SRR9123223	2088904	62	41.14	213	1996	3	42	98.3006	0.709849	77852	11
2015UMN138	SRR9123224	2084808	67	41.16	174	1983	3	36	98.3006	0.39929	61986	12
2015UMN856	SRR9123225	2141782	66	41.14	199	2114	3	42	99.3099	0.0887311	63189	13
2015UMN890.4	SRR9123226	2165776	73	41.01	158	2106	3	41	99.3099	0.244011	63042	11
2015UMN689	SRR9123227	2073216	82	41.2	167	2029	3	42	99.3099	0.428867	47033	14
2015UMN720.1	SRR9123228	2181035	48	41.03	188	2118	3	48	98.6111	0.865129	100845	7
2015UMN193.2	SRR9123229	2177436	111	40.98	177	2092	3	36	97.99	0.678793	50374	12
2015UMN193.3	SRR9123230	2170533	41	41.02	185	2126	3	42	99.5859	1.39449	127296	6
2015UMN3222.1	SRR9123231	2196422	82	40.94	197	2097	3	43	98.6111	0.55457	64580	11
2015UMN3436.5	SRR9123232	2174324	84	41.06	159	2149	3	42	99.3099	0.118308	51682	14
2014UMN2228.9	SRR9123233	2041137	61	41.29	170	1950	3	42	97.343	1.14181	70847	10
2014UMN2148.7	SRR9123234	2112649	95	41.04	188	2064	2	42	99.1546	0.47693	32748	20
2014UMN2784.1	SRR9123235	1963631	78	41.44	68	1937	3	41	99.7025	0.0887311	51236	12
2014UMN2436.2	SRR9123236	2150682	71	41.12	163	2127	3	41	99.3099	0.0887311	63189	13
2014UMN3624.74	SRR9123237	2121635	57	41.05	225	2079	3	41	99.2655	0.118308	70605	9
2014UMN3342.6	SRR9123238	2120569	79	41.22	204	2099	3	42	98.0676	0.0887311	55166	14
2017UMN92.8	SRR9123239	2304127	81	40.76	269	2246	3	42	98.6148	2.64859	60139	16
2017UMN144.4	SRR9123240	2039646	87	41.3	214	1948	3	38	98.6111	0.150843	58785	12
2017UMN145.1	SRR9123241	2110421	58	41.11	324	2011	4	41	97.7608	0.66446	97569	8
2017UMN164.7	SRR9123242	2109280	53	41.29	244	1975	2	38	96.2043	0.874264	84844	9
2016UMN3250.3	SRR9123243	2091935	61	41.14	220	1998	3	23	98.3006	0.39929	74643	9
2017UMN52.2	SRR9123244	2047603	31	41.07	220	1943	3	41	99.8423	0.787489	125460	5
2017UMN55.9	SRR9123245	2084953	55	41.26	269	2022	3	41	98.6111	0.0887311	87201	9
2017UMN92.6	SRR9123246	2135788	66	41.13	266	2104	3	42	99.3099	0.0887311	63201	12
2017UMN196	SRR9123247	2104094	57	41.12	268	2051	3	42	99.3099	0.0887311	72225	10
2017UMN266.4	SRR9123248	2290451	52	40.9	226	2290	3	40	99.7956	1.31685	84606	7
2014UMN3928.6	SRR9123249	2089700	56	41.13	197	1994	3	36	98.3006	0.709849	80466	9
2014UMN3787.2	SRR9123250	2095657	80	41.18	191	2039	3	42	99.3099	0.39929	47343	15
2014UMN3786.4	SRR9123251	2215337	128	41.13	202	2153	2	29	99.3099	1.95757	33175	18
2014UMN3714.6	SRR9123252	2133238	65	41.04	170	2089	2	41	99.2655	0.118308	65685	11
2015UMN27.5	SRR9123253	2119784	84	41.16	194	2039	2	36	98.3006	0.39929	50775	15
2014UMN4118.6	SRR9123254	2060292	80	41.21	236	2016	3	30	99.3099	0.118308	47541	12
2014UMN4033.5	SRR9123255	2153974	67	41.14	215	2134	3	42	99.3099	0.0887311	62611	12
2014UMN4007.5	SRR9123256	2104869	66	41.14	183	2054	3	41	99.3099	0.0887311	75309	10
2015UMN80.9	SRR9123257	2029198	34	41.17	207	1927	3	41	99.8423	0.0887311	129563	6
2015UMN36	SRR9123258	2051596	56	41.27	205	1988	2	33	99.8423	0.166371	81784	8
2017UMN583.4	SRR9123259	2207148	71	41.18	255	2140	3	43	94.7451	0.892353	81650	10
2017UMN539.9	SRR9123260	2166887	112	41.11	215	2130	4	40	99.3099	0.306122	48052	14
2017UMN500.8	SRR9123261	2082771	78	41.16	239	1978	3	41	98.3006	0.39929	55190	14
2017UMN296.1	SRR9123262	2114516	71	41.05	287	2014	3	41	98.6111	0.0887311	63719	12
2017UMN1049.2	SRR9123263	2045217	80	41.23	235	1953	3	23	98.3006	0.0887311	61006	12
2017UMN1049.1	SRR9123264	2179209	111	40.99	253	2073	3	35	97.99	0.865129	58398	12
2017UMN991.6	SRR9123265	2163161	60	41	182	2093	3	23	98.6111	0.55457	85422	8
2017UMN834.1	SRR9123266	2108145	73	41.19	261	2079	3	42	99.2655	0.306122	53081	12
2017UMN1417.8	SRR9123267	2108632	118	41.18	207	2048	4	42	99.3099	0.166371	36369	19
2017UMN1161.8	SRR9123268	2241865	142	41.08	240	2198	2	29	99.5859	1.00629	41104	17
* Determined by CheckM [34]
